# Supplementary material for: Safety and Immunogenicity of the Tetravalent Recombinant COVID-19 Protein Vaccine SCTV01E in Children and Adolescents Aged 3 to 17 Years: A Randomized, Double-Blind, Placebo-Controlled Phase 2 Clinical Trial
Source: Vaccines (Basel). 2025 Jan 7;13(1):43. doi: 10.3390/vaccines13010043 (PMC11768740; doi:10.3390/vaccines13010043)
Supplement: Supplementary file 1 [file vaccines-13-00043-s001.zip]

Archive with 1 entries (1 files):
- vaccines-3371582-supplementary.pdf
